# Supplementary material for: Prognostic Values of Inflammation-Based Scores and Fibrosis Markers in Patients with Hepatocellular Carcinoma Treated with Transarterial Chemoembolization
Source: Diagnostics (Basel). 2022 May 7;12(5):1170. doi: 10.3390/diagnostics12051170 (PMC9139803; doi:10.3390/diagnostics12051170)
Supplement: Supplementary file 1 [file diagnostics-12-01170-s001.zip]

Archive with 1 entries (1 files):
- diagnostics-1675571-supplementary.pdf
